# Supplementary material for: Decoding the Effect of Running on Flavor Perception Changes during Consumption of Sports Drinks
Source: Foods. 2024 Apr 20;13(8):1266. doi: 10.3390/foods13081266 (PMC11049042; doi:10.3390/foods13081266)
Supplement: Supplementary file 1 [file foods-13-01266-s001.zip]

Archive with 1 entries (1 files):
- foods-2964089-supplementary.pdf
